# Supplementary material for: Effect of snack-food proximity on intake in general population samples with higher and lower cognitive resource
Source: Appetite. 2018 Feb 1;121:337–47. doi: 10.1016/j.appet.2017.11.101 (PMC5768324; doi:10.1016/j.appet.2017.11.101)
Supplement: Data profile [file mmc1.xml]

<?xml version="1.0" encoding="UTF-8" standalone="no"?><data:data><datasets><author>jah241@medschl.cam.ac.uk</author><type>0</type><dataset><value>1</value><reason>The data that has been used is confidential</reason><comments/></dataset></datasets></data:data>
